# Supplementary material for: Performance of ChatGPT and Microsoft Copilot in Bing in answering obstetric ultrasound questions and analyzing obstetric ultrasound reports
Source: Sci Rep. 2025 Apr 26;15:14627. doi: 10.1038/s41598-025-99268-2 (PMC12033324; doi:10.1038/s41598-025-99268-2)
Supplement: Supplementary file 2 — Supplementary Material 2. [file 41598_2025_99268_MOESM2_ESM.xlsx]

## Sheet: Ultrasound reports
Patient code	Age	Gestational weeks	Report content input into the model
HSF	42	32+2	Pregnant woman, 42 years old, underwent ultrasound examination at 32 weeks and 2 days of pregnancy. The examination results showed: number of fetuses: 1, fetal position: breech position, fetal heart rate: visible; Growth diameter line: biparietal diameter: 70mm, head circumference: 270mm, abdominal circumference: 257mm; Femoral length: 57mm, humeral length: 52mm; Placental orientation: posterior …
CY	28	34+0	Pregnant woman, 28 years old, underwent ultrasound examination at 34 weeks and 0 days of pregnancy. The examination showed: number of fetuses: 1, fetal position: head position, fetal heart rate: visible; Growth diameter line: biparietal diameter: 80mm, head circumference: 298mm, abdominal circumference: 292mm; Femoral length: 66mm, humeral length: 57mm; Placental orientation: anterior and posteri…
YH	32	35+5	Pregnant woman, 32 years old, underwent ultrasound examination at 35 weeks and 5 days of pregnancy. The examination showed: number of fetuses: 1, fetal position: head position, fetal heart rate: visible; Growth diameter line: biparietal diameter: 90mm, head circumference: 318mm, abdominal circumference: 312mm; Femoral length: 66mm, humeral length: 56mm; Placental orientation: posterior wall, plac…
SQ	30	33+2	Pregnant woman, 30 years old, underwent ultrasound examination at 33 weeks and 2 days of pregnancy. The examination showed: number of fetuses: 1, fetal position: head position, fetal heart rate and fetal movement: visible; Growth diameter line: biparietal diameter: 82mm, head circumference: 290mm, abdominal circumference: 289mm; Femoral length: 63mm, humeral length: 56mm; Placental orientation: p…
WL	34	37+1	Pregnant woman, 34 years old, underwent ultrasound examination on the first day of 37 weeks of pregnancy. The examination showed: number of fetuses: 1, fetal position: head position, fetal heart rate: visible; Growth diameter line: biparietal diameter: 92mm, head circumference: 330mm, abdominal circumference: 327mm; Femoral length: 70mm, humeral length: 60mm; Placental orientation: posterior wall…
YMS1	29	32+5	Pregnant woman, 29 years old, underwent ultrasound examination at 32 weeks and 5 days of pregnancy. The examination showed: number of fetuses: 1, fetal position: head position, fetal heart rate: visible; Growth diameter line: biparietal diameter: 78mm, head circumference: 295mm, abdominal circumference: 299mm; Femoral length: 60mm, humeral length: 55mm; Placental orientation: posterior wall, plac…
YMS2	29	34+5	Pregnant woman, 29 years old, underwent ultrasound examination at 34 weeks and 5 days of pregnancy. The examination showed: number of fetuses: 1, fetal position: head position, fetal heart rate: visible; Growth diameter line: biparietal diameter: 82mm, head circumference: 293mm, abdominal circumference: 320mm; Femoral length: 70mm, humeral length: 60mm; Placental orientation: posterior wall, plac…
ZM	31	37+5	Pregnant woman, 31 years old, underwent ultrasound examination at 37 weeks and 5 days of pregnancy. The examination showed: number of fetuses: 1, fetal position: head position, fetal heart rate: visible; Growth diameter line: biparietal diameter: 91mm, head circumference: 322mm, abdominal circumference: 342mm; Femoral length: 69mm, humeral length: 61mm; Placental orientation: posterior wall, plac…
GYJ	27	37+3	Pregnant woman, 27 years old, underwent ultrasound examination at 37 weeks and 3 days of pregnancy. The examination showed: number of fetuses: 1, fetal position: breech position, fetal heart rate: visible; Growth diameter line: biparietal diameter: 96mm, head circumference: 340mm, abdominal circumference: 341mm; Femoral length: 65mm, humeral length: 58mm; Placental orientation: posterior wall, pl…
SQQ	28	39+5	Pregnant woman, 28 years old, underwent ultrasound examination at 39 weeks and 5 days of pregnancy. The examination showed: number of fetuses: 1, fetal position: head position, fetal heart rate: visible; Growth diameter line: biparietal diameter: 92mm, head circumference: 319mm, abdominal circumference: 332mm; Femoral length: 70mm, humeral length: 60mm; Placental orientation: posterior wall, plac…
ZJY	29	40+4	Pregnant woman, 28 years old, underwent ultrasound examination at 39 weeks and 5 days of pregnancy. The examination showed: number of fetuses: 1, fetal position: head position, fetal heart rate: visible; Growth diameter line: biparietal diameter: 92mm, head circumference: 320mm, abdominal circumference: 339mm; Femoral length: 70mm, humeral length: 58mm; Placental orientation: anterior wall, place…
XL	30	38+4	Pregnant woman, 30 years old, underwent ultrasound examination at 38 weeks and 4 days of pregnancy. The examination showed: number of fetuses: 1, fetal position: head position, fetal heart rate: visible; Growth diameter line: biparietal diameter: 91mm, head circumference: 321mm, abdominal circumference: 330mm; Femoral length: 68mm, humeral length: 58mm; Placental orientation: posterior wall, plac…
SJ	28	34+2	Pregnant woman, 28 years old, underwent ultrasound examination at 34 weeks and 2 days of pregnancy. The examination showed: number of fetuses: 1, fetal position: head position, fetal heart rate: visible; Growth diameter line: biparietal diameter: 82mm, head circumference: 293mm, abdominal circumference: 307mm; Femoral length: 62mm, humeral length: 53mm; Placental orientation: anterior wall, place…
DN	35	32+3	A 35 year old pregnant woman underwent ultrasound examination at 32 weeks and 2 days of pregnancy. The examination results were as follows: Number of fetuses: 1. Fetal orientation: head position, fetal heart rate: visible; Growth diameter line: biparietal diameter: 92mm, head circumference: 320mm, abdominal circumference: 290mm; Femoral length: 60mm, humeral length: 55mm; Placental orientation: p…
HYY	30	40+4	Pregnant woman, 30 years old, underwent ultrasound examination at 40 weeks and 4 days of pregnancy. The examination showed: number of fetuses: 1, fetal position: head position, fetal heart rate: visible; Growth diameter line: biparietal diameter: 96mm, head circumference: 332mm, abdominal circumference: 332mm; Femoral length: 66mm, humeral length: 60mm; Placental orientation: posterior wall, plac…
HWT	33	38+3	Pregnant woman, 33 years old, underwent ultrasound examination on 3 days after 38 weeks of pregnancy. The examination showed: number of fetuses: 1, fetal position: head position, fetal heart rate: visible; Growth diameter line: biparietal diameter: 92mm, head circumference: 319mm, abdominal circumference: 322mm; Femoral length: 68mm, humeral length: 59mm; Placental orientation: right wall, placen…
WYJ	29	33+5	Pregnant woman, 29 years old, underwent ultrasound examination at 33 weeks and 5 days of pregnancy. The examination showed: number of fetuses: 1, fetal position: head position, fetal heart rate: visible; Growth diameter line: biparietal diameter: 82mm, head circumference: 292mm, abdominal circumference: 282mm; Femoral length: 56mm, humeral length: 51mm; Placental orientation: posterior wall, plac…
YJ1	32	40+0	Pregnant woman, 32 years old, underwent ultrasound examination at 40 weeks and 0 days of pregnancy. The examination showed: number of fetuses: 1, fetal position: head position, fetal heart rate: visible; Growth diameter line: low fetal head position, head diameter: 94mm, abdominal circumference: 338mm; Femoral length: 71mm, humeral length: 62mm; Placental orientation: posterior wall, placental th…
XMM	36	38+4	Pregnant woman, 36 years old, underwent ultrasound examination at 38 weeks and 4 days of pregnancy. The examination showed: number of fetuses: 1, fetal position: head position, fetal heart rate: visible; Growth diameter line: biparietal diameter: 94mm, head circumference: 333mm, abdominal circumference: 348mm; Femoral length: 68mm, humeral length: 58mm; Placental orientation: anterior wall, place…
TX	30	41+1	Pregnant woman, 30 years old, underwent ultrasound examination on the first day of 41 weeks of pregnancy. The examination showed: number of fetuses: 1, fetal position: head position, fetal heart rate: visible; Growth diameter line: biparietal diameter: 92mm, head circumference: 318mm, abdominal circumference: 353mm; Femoral length: 74mm, humeral length: 63mm; Placental orientation: anterior wall,…
ZZM	34	40+6	A 34 year old pregnant woman underwent ultrasound examination at 40 weeks and 6 days of pregnancy. The examination results were as follows: Number of fetuses: 1. Fetal orientation: head position, fetal heart rate: visible; Growth diameter line: biparietal diameter: 92mm, head circumference: 324mm, abdominal circumference: 335mm; Femoral length: 72mm, humeral length: 62mm; Placental orientation: p…
ZYY	35	38+2	Pregnant woman, 35 years old, underwent ultrasound examination on 2 days after 38 weeks of pregnancy. The examination showed: number of fetuses: 1, fetal position: head position, fetal heart rate: visible; Growth diameter line: biparietal diameter: 92mm, head circumference: 330mm, abdominal circumference: 332mm; Femoral length: 68mm, humeral length: 58mm; Placental orientation: posterior wall, pl…
WYF	28	40+0	Pregnant woman, 28 years old, underwent ultrasound examination at 40 weeks and 0 days of pregnancy. The examination showed: number of fetuses: 1, fetal position: head position, fetal heart rate: visible; Growth diameter line: biparietal diameter: 96mm, head circumference: 338mm, abdominal circumference: 348mm; Femoral length: 71mm, humeral length: 63mm; Placental orientation: anterior wall, place…
WJN	40	34+5	Pregnant woman, 40 years old, underwent ultrasound examination at 34 weeks and 5 days of pregnancy. The examination showed: number of fetuses: 1, fetal position: head position, fetal heart rate: visible; Growth diameter line: biparietal diameter: 83mm, head circumference: 305mm, abdominal circumference: 324mm; Femoral length: 65mm, humeral length: 57mm; Placental orientation: anterior wall, place…
HLH	31	37+6	Pregnant woman, 31 years old, underwent ultrasound examination at 37 weeks and 6 days of pregnancy. The examination showed: number of fetuses: 1, fetal position: head position, fetal heart rate: visible; Growth diameter line: biparietal diameter: 97mm, head circumference: 338mm, abdominal circumference: 358mm; Femoral length: 73mm, humeral length: 64mm; Placental orientation: posterior wall, plac…
TJ1	33	39+2	Pregnant woman, 33 years old, underwent ultrasound examination at 39 weeks and 2 days of pregnancy. The examination showed: number of fetuses: 1, fetal position: head position, fetal heart rate: visible; Growth diameter line: biparietal diameter: 93mm, head circumference: 328mm, abdominal circumference: 310mm; Femoral length: 64mm, humeral length: 57mm; Placental orientation: anterior wall, place…
CMX	28	40+3	Pregnant woman, 28 years old, underwent ultrasound examination at 40 weeks and 3 days of pregnancy. The examination showed: number of fetuses: 1, fetal position: head position, fetal heart rate: visible; Growth diameter line: biparietal diameter: 95mm, head circumference: 337mm, abdominal circumference: 345mm; Femoral length: 71mm, humeral length: 63mm; Placental orientation: posterior wall, plac…
ZS	36	38+0	Pregnant woman, 36 years old, underwent ultrasound examination at 38 weeks and 0 days of pregnancy. The examination showed: number of fetuses: 1, fetal position: head position, fetal heart rate: visible; Growth diameter line: biparietal diameter: 93mm, head circumference: 331mm, abdominal circumference: 325mm; Femoral length: 69mm, humeral length: 60mm; Placental orientation: posterior wall, plac…
XBB	27	38+1	Pregnant woman, 27 years old, underwent ultrasound examination on the first day of 38 weeks of pregnancy. The examination showed: number of fetuses: 1, fetal position: head position, fetal heart rate: visible; Growth diameter line: biparietal diameter: 92mm, head circumference: 330mm, abdominal circumference: 328mm; Femoral length: 69mm, humeral length: 59mm; Placental orientation: posterior wall…
TJ2	33	40+3	Pregnant woman, 33 years old, underwent ultrasound examination at 40 weeks and 3 days of pregnancy. The examination results showed: number of fetuses: 1, fetal orientation: head position, fetal heart rate: visible; Growth diameter line: biparietal diameter: 96mm, head circumference: 337mm, abdominal circumference: 328mm; Femoral length: 68mm, humeral length: 62mm; Placental orientation: anterior …
LYY	31	38+3	Pregnant woman, 31 years old, underwent ultrasound examination at 38 weeks and 3 days of pregnancy. The examination results showed: number of fetuses: 1, fetal orientation: head position, fetal heart rate: visible; Growth diameter line: biparietal diameter: 90mm, head circumference: 315mm, abdominal circumference: 328mm; Femoral length: 68mm, humeral length: 61mm; Placental orientation: anterior …
WH	24	38+2	Pregnant woman, 24 years old, underwent ultrasound examination at 38 weeks and 2 days of pregnancy. The examination results showed: number of fetuses: 1, fetal orientation: head position, fetal heart rate: visible; Growth diameter line: low fetal head position, head diameter: 94mm, abdominal circumference: 306mm; Femoral length: 69mm, humeral length: 60mm; Placental orientation: posterior wall, p…
YJ2	31	35+3	Pregnant woman, 31 years old, underwent ultrasound examination at 35 weeks and 3 days of pregnancy. The examination results showed: number of fetuses: 1, fetal orientation: head position, fetal heart rate: visible; Growth diameter line: biparietal diameter: 81mm, head circumference: 303mm, abdominal circumference: 328mm; Femoral length: 63mm, humeral length: 54mm; Plate orientation: posterior wal…
ZJJ	26	41+0	Pregnant woman, 26 years old, underwent ultrasound examination at 41 weeks and 0 days of pregnancy. The examination results were as follows: number of fetuses: 1. Fetal orientation: head position, fetal heart rate: visible; Growth diameter line: biparietal diameter: 94mm, head circumference: 328mm, abdominal circumference: 319mm; Femoral length: 72mm, humeral length: 59mm; Placental orientation: …
XSS	28	32+0	A 28 year old pregnant woman underwent ultrasound examination at 32 weeks and 0 days of pregnancy. The examination results were as follows: Number of fetuses: 1. Fetal orientation: head position, fetal heart rate: visible; Growth diameter line: biparietal diameter: 76mm, head circumference: 258mm, abdominal circumference: 251mm; Femoral length: 49mm, humeral length: 44mm; Placental orientation: r…
WZH	30	40+0	Pregnant women aged 30, at 40 weeks and 0 days of pregnancy, underwent ultrasound examination. The examination results were as follows: Number of fetuses: 1. Fetal orientation: head position, fetal heart rate: visible; Growth diameter line: biparietal diameter: 87mm, head circumference: 303mm, abdominal circumference: 323mm; Femoral length: 71mm, humeral length: 60mm; Placental orientation: poste…
SQR	29	37+2	A 29 year old pregnant woman underwent ultrasound examination at 37 weeks and 2 days of pregnancy. The examination results were as follows: Number of fetuses: 1. Fetal orientation: head position, fetal heart rate: visible; Growth diameter line: biparietal diameter: 84mm, head circumference: 299mm, abdominal circumference: 317mm; Femoral length: 66mm, humeral length: 56mm; Placental orientation: a…
XYY	36	39+6	Pregnant woman, 36 years old, underwent ultrasound examination at 39 weeks and 6 days of pregnancy. The examination results showed: number of fetuses: 1, fetal orientation: head position, fetal heart rate: visible; Growth diameter line: biparietal diameter: 96mm, head circumference: 318mm, abdominal circumference: 310mm; Femoral length: 69mm, humeral length: 60mm; Placental orientation: anterior …
ZWJ	26	39+3	Pregnant woman, 26 years old, underwent ultrasound examination at 39 weeks and 3 days of pregnancy. The examination results showed: number of fetuses: 1, fetal orientation: head position, fetal heart rate: visible; Growth diameter line: biparietal diameter: 89mm, head circumference: 319mm, abdominal circumference: 327mm; Femoral length: 68mm, humeral length: 59mm; Placental orientation: posterior…
WXY	25	37+5	Pregnant woman, 25 years old, underwent ultrasound examination at 37 weeks and 5 days of pregnancy. The examination results showed: number of fetuses: 1, fetal orientation: head position, fetal heart rate: visible; Growth diameter line: biparietal diameter: 91mm, head circumference: 313mm, abdominal circumference: 329mm; Femoral length: 65mm, humeral length: 58mm; Placental orientation: anterior …
ZD	31	39+5	Pregnant woman, 31 years old, underwent ultrasound examination at 39 weeks and 5 days of pregnancy. The examination results showed: number of fetuses: 1, fetal orientation: head position, fetal heart rate: visible; Growth diameter line: biparietal diameter: 92mm, head circumference: 322mm, abdominal circumference: 320mm; Femoral length: 69mm, humeral length: 58mm; Placental orientation: anterior …
LXY	31	39+6	Pregnant woman, 31 years old, underwent ultrasound examination at 39 weeks and 6 days of pregnancy. The examination results showed: number of fetuses: 1, fetal orientation: head position, fetal heart rate: visible; Growth diameter line: biparietal diameter: 102mm, head circumference: 356mm, abdominal circumference: 341mm; Femoral length: 73mm, humeral length: 60mm; Placental orientation: anterior…
CY	29	37+0	Pregnant woman, 29 years old, underwent ultrasound examination at 37 weeks and 0 days of pregnancy. The examination results showed: number of fetuses: 1, fetal orientation: head position, fetal heart rate: visible; Growth diameter line: biparietal diameter: 89mm, head circumference: 319mm, abdominal circumference: 318mm; Femoral length: 65mm, humeral length: 57mm; Placental orientation: anterior …
PYN1	25	38+2	Pregnant woman, 25 years old, underwent ultrasound examination at 38 weeks and 2 days of pregnancy. The examination results showed: number of fetuses: 1, fetal orientation: head position, fetal heart rate: visible; Growth diameter line: biparietal diameter: 96mm, head circumference: 330mm, abdominal circumference: 334mm; Femoral length: 67mm, humeral length: 57mm; Placental orientation: anterior …
PYN2	25	40+2	Pregnant woman, 25 years old, underwent ultrasound examination at 40 weeks and 2 days of pregnancy. The examination results showed: number of fetuses: 1, fetal orientation: head position, fetal heart rate: visible; Growth diameter line: low fetal head position, head diameter: 97mm, abdominal circumference: 348mm; Femoral length: 71mm, humeral length: 62mm; Placental orientation: anterior wall, pl…
LYH	37	38+6	Pregnant woman, 37 years old, underwent ultrasound examination at 38 weeks and 6 days of pregnancy. The examination results showed: number of fetuses: 1, fetal orientation: head position, fetal heart rate: visible; Growth diameter line: low fetal head position, head diameter: 93mm, abdominal circumference: 342mm; Femoral length: 72mm, humeral length: 60mm; Placental orientation: posterior wall, p…
SF	28	36+1	A 28 year old pregnant woman underwent ultrasound examination at 36 weeks and 1 day of pregnancy. The examination results were as follows: Number of fetuses: 1. Fetal orientation: head position, fetal heart rate: visible; Growth diameter line: biparietal diameter: 88mm, head circumference: 315mm, abdominal circumference: 283mm; Femoral length: 62mm, humeral length: 56mm; Placental orientation: po…
SYN	26	38+1	Pregnant woman, 26 years old, underwent ultrasound examination at 38 weeks and 1 day of pregnancy. The examination results showed: number of fetuses: 1, fetal orientation: head position, fetal heart rate: visible; Growth diameter line: biparietal diameter: 92mm, head circumference: 315mm, abdominal circumference: 329mm; Femoral length: 73mm, humeral length: 64mm; Placental orientation: anterior w…
WJW	29	40+0	Pregnant woman, 29 years old, underwent ultrasound examination at 40 weeks and 0 days of pregnancy. The examination results showed: number of fetuses: 1, fetal orientation: head position, fetal heart rate: visible; Growth diameter line: biparietal diameter: 96mm, head circumference: 334mm, abdominal circumference: 362mm; Femoral length: 74mm, humeral length: 61mm; Placental orientation: anterior …
ZJ	29	40+3	Pregnant woman, 29 years old, underwent ultrasound examination at 40 weeks and 3 days of pregnancy. The examination results showed: number of fetuses: 1, fetal orientation: head position, fetal heart rate: visible; Growth diameter line: biparietal diameter: 92mm, head circumference: 316mm, abdominal circumference: 344mm; Femoral length: 74mm, humeral length: 62mm; Placental orientation: anterior …
CHX	26	40+0	Pregnant woman, 26 years old, underwent ultrasound examination at 40 weeks and 0 days of pregnancy. The examination results showed: number of fetuses: 1, fetal orientation: head position, fetal heart rate: visible; Growth diameter line: low fetal head position, head diameter: 97mm, abdominal circumference: 341mm; Femoral length: 72mm, humeral length: 64mm; Placental orientation: anterior wall, pl…
ZL	26	40+3	Pregnant woman, 26 years old, underwent ultrasound examination at 40 weeks and 3 days of pregnancy. The examination results showed: number of fetuses: 1, fetal orientation: head position, fetal heart rate: visible; Growth diameter line: low fetal head position, head diameter: 95mm, abdominal circumference: 345mm; Femoral length: 70mm, humeral length: 61mm; Placental orientation: anterior wall, pl…
YD	35	40+5	Pregnant woman, 35 years old, underwent ultrasound examination at 40 weeks and 5 days of pregnancy. The examination results showed: number of fetuses: 1, fetal orientation: head position, fetal heart rate: visible; Growth diameter line: biparietal diameter: 92mm, head circumference: 319mm, abdominal circumference: 347mm; Femoral length: 74mm, humeral length: 66mm; Placental orientation: posterior…
SHL	32	37+6	Pregnant woman, 32 years old, underwent ultrasound examination at 37 weeks and 6 days of pregnancy. The examination results showed: number of fetuses: 1, fetal orientation: head position, fetal heart rate: visible; Growth diameter line: biparietal diameter: 93mm, head circumference: 326mm, abdominal circumference: 365mm; Femoral length: 71mm, humeral length: 63mm; Placental orientation: anterior …
DY	35	41+2	Pregnant woman, 35 years old, underwent ultrasound examination at 41 weeks and 2 days of pregnancy. The examination results showed: number of fetuses: 1, fetal orientation: head position, fetal heart rate: visible; Growth diameter line: biparietal diameter: 97mm, head circumference: 337mm, abdominal circumference: 340mm; Femoral length: 72mm, humeral length: 62mm; Placental orientation: anterior …
ZY	29	40+4	Pregnant woman, 29 years old, underwent ultrasound examination at 40 weeks and 4 days of pregnancy. The examination results showed: number of fetuses: 1, fetal orientation: head position, fetal heart rate: visible; Growth diameter line: biparietal diameter: 99mm, head circumference: 348mm, abdominal circumference: 345mm; Femoral length: 72mm, humeral length: 61mm; Placental orientation: posterior…
WL	33	40+3	Pregnant woman, 33 years old, underwent ultrasound examination at 40 weeks and 3 days of pregnancy. The examination results showed: number of fetuses: 1, fetal orientation: head position, fetal heart rate: visible; Growth diameter line: biparietal diameter: 92mm, head circumference: 321mm, abdominal circumference: 332mm; Femoral length: 69mm, humeral length: 60mm; Placental orientation: posterior…
DKN	33	39+2	Pregnant woman, 33 years old, underwent ultrasound examination at 39 weeks and 2 days of pregnancy. The examination results showed: number of fetuses: 1, fetal orientation: head position, fetal heart rate: visible; Growth diameter line: low fetal head position, unsatisfactory biparietal diameter measurement, head diameter: 97mm, abdominal circumference: 376mm; Femoral length: 77mm, humeral length…
QXM	29	39+0	Pregnant woman, 29 years old, underwent ultrasound examination at 39 weeks and 0 days of pregnancy. The examination results showed: number of fetuses: 1, fetal orientation: head position, fetal heart rate: visible; Growth diameter line: biparietal diameter: 88mm, head circumference: 311mm, abdominal circumference: 335mm; Femoral length: 70mm, humeral length: 60mm; Placental orientation: posterior…
ZLL	40	32+2	Pregnant woman, 40 years old, underwent ultrasound examination at 32 weeks and 2 days of pregnancy. The examination results showed: number of fetuses: 1, fetal orientation: head position, fetal heart rate: visible; Growth diameter line: biparietal diameter: 76mm, head circumference: 294mm, abdominal circumference: 275mm; Femoral length: 63mm, humeral length: 54mm; Placental orientation: posterior…
QC	28	33+1	Pregnant woman, 28 years old, underwent ultrasound examination at 33 weeks and 1 day of pregnancy. The examination results showed: number of fetuses: 1, fetal orientation: breech position, fetal heart rate: visible; Growth diameter line: biparietal diameter: 76mm, head circumference: 297mm, abdominal circumference: 299mm; Femoral length: 57mm, humeral length: 52mm; Placental orientation: posterio…
YZ	31	40+6	Pregnant woman, 31 years old, underwent ultrasound examination at 40 weeks and 6 days of pregnancy. The examination results showed: number of fetuses: 1, fetal orientation: head position, fetal heart rate: visible; Growth diameter line: low fetal head position, unsatisfactory biparietal diameter measurement, head diameter: 93mm, abdominal circumference: 331mm; Femoral length: 71mm, humeral length…
XMX	37	36+6	Pregnant woman, 37 years old, underwent ultrasound examination at 36 weeks and 6 days of pregnancy. The examination results showed: number of fetuses: 1, fetal orientation: head position, fetal heart rate: visible; Growth diameter line: biparietal diameter: 97mm, head circumference: 345mm, abdominal circumference: 329mm; Femoral length: 71mm, humeral length: 62mm; Placental orientation: posterior…
ZLL	34	36+2	Pregnant woman, 34 years old, underwent ultrasound examination at 36 weeks and 2 days of pregnancy. The examination results showed: number of fetuses: 1, fetal orientation: head position, fetal heart rate: visible; Growth diameter line: low fetal head position, head diameter: 94mm, abdominal circumference: 315mm; Femoral length: 72mm, humeral length: 62mm; Placental orientation: posterior wall, p…
WHY	34	34+3	Pregnant woman, 34 years old, underwent ultrasound examination at 3 days after 34 weeks of pregnancy. The examination results showed: number of fetuses: 1, fetal orientation: head position, fetal heart rate: visible; Growth diameter line: biparietal diameter: 88mm, head circumference: 304mm, abdominal circumference: 295mm; Femoral length: 65mm, humeral length: 55mm; Placental orientation: anterio…
YYN	28	40+0	Pregnant woman, 34 years old, underwent ultrasound examination at 3 days after 34 weeks of pregnancy. The examination results showed: number of fetuses: 1, fetal orientation: head position, fetal heart rate: visible; Growth diameter line: low fetal head position, head diameter: 95mm, abdominal circumference: 332mm; Femoral length: 76mm, humeral length: 64mm; Placental orientation: posterior wall,…
ZY	28	38+6	Pregnant woman, 28 years old, underwent ultrasound examination at 38 weeks and 6 days of pregnancy. The examination results showed: number of fetuses: 1, fetal orientation: head position, fetal heart rate: visible; Growth diameter line: biparietal diameter: 95mm, head circumference: 329mm, abdominal circumference: 342mm; Femoral length: 72mm, humeral length: 61mm; Placental orientation: anterior …
LYM	30	37+6	Pregnant woman, 30 years old, underwent ultrasound examination at 37 weeks and 6 days of pregnancy. The examination results showed: number of fetuses: 1, fetal orientation: head position, fetal heart rate: visible; Growth diameter line: biparietal diameter: 92mm, head circumference: 325mm, abdominal circumference: 332mm; Femoral length: 71mm, humeral length: 59mm; Placental orientation: anterior …
ZJJ	28	36+6	Pregnant woman, 28 years old, underwent ultrasound examination at 36 weeks and 6 days of pregnancy. The examination results showed: number of fetuses: 1, fetal orientation: head position, fetal heart rate: visible; Growth diameter line: biparietal diameter: 89mm, head circumference: 305mm, abdominal circumference: 316mm; Femoral length: 68mm, humeral length: 60mm; Placental orientation: anterior …
GYF	23	39+1	Pregnant woman, 28 years old, underwent ultrasound examination at 36 weeks and 6 days of pregnancy. The examination results showed: number of fetuses: 1, fetal orientation: head position, fetal heart rate: visible; Growth diameter line: biparietal diameter: 94mm, head circumference: 331mm, abdominal circumference: 356mm; Femoral length: 71mm, humeral length: 61mm; Placental orientation: anterior …
ZQ	35	38+5	Pregnant woman, 35 years old, underwent ultrasound examination at 38 weeks and 5 days of pregnancy. The examination results showed: number of fetuses: 1, fetal orientation: head position, fetal heart rate: visible; Growth diameter line: biparietal diameter: 101mm, head circumference: 350mm, abdominal circumference: 348mm; Femoral length: 74mm, humeral length: 64mm; Placental orientation: anterior…
XAY	31	33+2	Pregnant woman, 31 years old, underwent ultrasound examination at 33 weeks and 2 days of pregnancy. The examination results showed: number of fetuses: 1, fetal orientation: head position, fetal heart rate: visible; Growth diameter line: biparietal diameter: 84mm, head circumference: 290mm, abdominal circumference: 315mm; Femoral length: 62mm, humeral length: 52mm; Placental orientation: posterior…
WC	29	40+4	Pregnant woman, 29 years old, underwent ultrasound examination at 40 weeks and 4 days of pregnancy. The examination results showed: number of fetuses: 1, fetal orientation: head position, fetal heart rate: visible; Growth diameter line: biparietal diameter: 98mm, head circumference: 334mm, abdominal circumference: 353mm; Femoral length: 74mm, humeral length: 65mm; Placental orientation: posterior…
CWW	27	37+6	Pregnant woman, 27 years old, underwent ultrasound examination at 37 weeks and 6 days of pregnancy. The examination results showed: number of fetuses: 1, fetal orientation: head position, fetal heart rate: visible; Growth diameter line: biparietal diameter: 97mm, head circumference: 338mm, abdominal circumference: 340mm; Femoral length: 72mm, humeral length: 62mm; Placental orientation: posterior…
MXF	27	38+4	Pregnant woman, 27 years old, underwent ultrasound examination at 38 weeks and 4 days of pregnancy. The examination results showed: number of fetuses: 1, fetal orientation: head position, fetal heart rate: visible; Growth diameter line: biparietal diameter: 95mm, head circumference: 336mm, abdominal circumference: 340mm; Femoral length: 74mm, humeral length: 65mm; Placental orientation: posterior…
CHX	38	37+2	Pregnant woman, 38 years old, underwent ultrasound examination at 37 weeks and 2 days of pregnancy. The examination results showed: number of fetuses: 1, fetal orientation: head position, fetal heart rate: visible; Growth diameter line: biparietal diameter: 94mm, head circumference: 338mm, abdominal circumference: 340mm; Femoral length: 71mm, humeral length: 64mm; Placental orientation: anterior …
YMM	30	36+3	Pregnant woman, 30 years old, underwent ultrasound examination at 36 weeks and 3 days of pregnancy. The examination results showed: number of fetuses: 1, fetal orientation: head position, fetal heart rate: visible; Growth diameter line: biparietal diameter: 96mm, head circumference: 333mm, abdominal circumference: 338mm; Femoral length: 70mm, humeral length: 62mm; Placental orientation: anterior …
ZL	34	39+4	Pregnant woman, 34 years old, underwent ultrasound examination at 39 weeks and 4 days of pregnancy. The examination results showed: number of fetuses: 1, fetal orientation: head position, fetal heart rate: visible; Growth diameter line: biparietal diameter: 98mm, head circumference: 336mm, abdominal circumference: 356mm; Femoral length: 70mm, humeral length: 61mm; Placental orientation: anterior …
JXP	29	36+1	Pregnant woman, 29 years old, underwent ultrasound examination at 36 weeks and 1 day of pregnancy. The examination results showed: number of fetuses: 1, fetal orientation: head position, fetal heart rate: visible; Growth diameter line: biparietal diameter: 88mm, head circumference: 308mm, abdominal circumference: 313mm; Femoral length: 66mm, humeral length: 59mm; Placental orientation: posterior …
CDD	31	37+3	Pregnant woman, 31 years old, underwent ultrasound examination at 37 weeks and 3 days of pregnancy. The examination results showed: number of fetuses: 1, fetal orientation: head position, fetal heart rate: visible; Growth diameter line: biparietal diameter: 92mm, head circumference: 328mm, abdominal circumference: 325mm; Femoral length: 73mm, humeral length: 63mm; Placental orientation: posterior…
CWJ	29	39+1	Pregnant woman, 29 years old, underwent ultrasound examination at 39 weeks and 1 day of pregnancy. The examination results showed: number of fetuses: 1, fetal orientation: head position, fetal heart rate: visible; Growth diameter line: biparietal diameter: 96mm, head circumference: 334mm, abdominal circumference: 361mm; Femoral length: 75mm, humeral length: 66mm; Placental orientation: posterior …
ZT	32	34+5	Pregnant woman, 32 years old, underwent ultrasound examination at 34 weeks and 5 days of pregnancy. The examination results showed: number of fetuses: 1, fetal orientation: head position, fetal heart rate: visible; Growth diameter line: biparietal diameter: 91mm, head circumference: 317mm, abdominal circumference: 314mm; Femoral length: 68mm, humeral length: 59mm; Placental orientation: posterior…
HYT	32	38+4	Pregnant woman, 32 years old, underwent ultrasound examination at 38 weeks and 4 days of pregnancy. The examination results showed: number of fetuses: 1, fetal orientation: head position, fetal heart rate: visible; Growth diameter line: biparietal diameter: 96mm, head circumference: 3321mm, abdominal circumference: 361mm; Femoral length: 72mm, humeral length: 63mm; Placental orientation: posterio…
ZJB	28	39+1	Pregnant woman, 28 years old, underwent ultrasound examination at 39 weeks and 1 day of pregnancy. The examination results showed: number of fetuses: 1, fetal orientation: head position, fetal heart rate: visible; Growth diameter line: biparietal diameter: 98mm, head circumference: 334mm, abdominal circumference: 337mm; Femoral length: 74mm, humeral length: 62mm; Placental orientation: right wall…
ZY	29	37+2	Pregnant woman, 29 years old, underwent ultrasound examination at 37 weeks and 2 days of pregnancy. The examination results showed: number of fetuses: 1, fetal orientation: head position, fetal heart rate: visible; Growth diameter line: biparietal diameter: 96mm, head circumference: 336mm, abdominal circumference: 340mm; Femoral length: 68mm, humeral length: 58mm; Placental orientation: posterior…
SYY	35	37+4	Pregnant woman, 35 years old, underwent ultrasound examination at 37 weeks and 4 days of pregnancy. The examination results showed: number of fetuses: 1, fetal orientation: head position, fetal heart rate: visible; Growth diameter line: biparietal diameter: 96mm, head circumference: 339mm, abdominal circumference: 321mm; Femoral length: 68mm, humeral length: 60mm; Placental orientation: anterior …
QY	35	40+6	Pregnant woman, 35 years old, underwent ultrasound examination at 40 weeks and 6 days of pregnancy. The examination results showed: number of fetuses: 1, fetal orientation: head position, fetal heart rate: visible; Growth diameter line: low fetal head position, head diameter: 99mm, abdominal circumference: 342mm; Femoral length: 75mm, humeral length: 66mm; Placental orientation: anterior wall, pl…
ZD	27	34+0	Pregnant woman, 27 years old, underwent ultrasound examination at 34 weeks and 0 days of pregnancy. The examination results showed: number of fetuses: 1, fetal orientation: head position, fetal heart rate: visible; Growth diameter line: biparietal diameter: 93mm, head circumference: 323mm, abdominal circumference: 326mm; Femoral length: 64mm, humeral length: 55mm; Placental orientation: anterior …
FSY	26	36+6	Pregnant woman, 26 years old, underwent ultrasound examination at 36 weeks and 6 days of pregnancy. The examination results showed: number of fetuses: 1, fetal orientation: head position, fetal heart rate: visible; Growth diameter line: biparietal diameter: 95mm, head circumference: 328mm, abdominal circumference: 347mm; Femoral length: 68mm, humeral length: 58mm; Placental orientation: anterior …
WYY	31	37+6	Pregnant woman, 31 years old, underwent ultrasound examination at 37 weeks and 6 days of pregnancy. The examination results showed: number of fetuses: 1, fetal orientation: head position, fetal heart rate: visible; Growth diameter line: biparietal diameter: 89mm, head circumference: 320mm, abdominal circumference: 322mm; Femoral length: 69mm, humeral length: 59mm; Placental orientation: posterior…
WYF	28	39+0	Pregnant woman, 28 years old, underwent ultrasound examination at 39 weeks and 0 days of pregnancy. The examination results showed: number of fetuses: 1, fetal orientation: head position, fetal heart rate: visible; Growth diameter line: biparietal diameter: 94mm, head circumference: 337mm, abdominal circumference: 345mm; Femoral length: 71mm, humeral length: 62mm; Placental orientation: anterior …
ZM	29	38+1	Pregnant woman, 29 years old, underwent ultrasound examination at 38 weeks and 1 day of pregnancy. The examination results showed: number of fetuses: 1, fetal orientation: head position, fetal heart rate: visible; Growth diameter line: low fetal head position, head diameter: 97mm, abdominal circumference: 346mm; Femoral length: 73mm, humeral length: 64mm; Placental orientation: posterior wall, pl…
LXQ	34	41+2	Pregnant woman, 34 years old, underwent ultrasound examination at 41 weeks and 2 days of pregnancy. The examination results showed: number of fetuses: 1, fetal orientation: head position, fetal heart rate: visible; Growth diameter line: biparietal diameter: 99mm, head circumference: 346mm, abdominal circumference: 369mm; Femoral length: 74mm, humeral length: 62mm; Placental orientation: posterior…
LJX	29	41+1	Pregnant woman, 29 years old, underwent ultrasound examination at 41 weeks and 1 day of pregnancy. The examination results showed: number of fetuses: 1, fetal orientation: head position, fetal heart rate: visible; Growth diameter line: biparietal diameter: 95mm, head circumference: 341mm, abdominal circumference: 331mm; Femoral length: 74mm, humeral length: 62mm; Placental orientation: anterior w…
QXY	36	39+2	Pregnant woman, 36 years old, underwent ultrasound examination at 39 weeks and 2 days of pregnancy. The examination results showed: number of fetuses: 1, fetal orientation: head position, fetal heart rate: visible; Growth diameter line: biparietal diameter: 101mm, head circumference: 351mm, abdominal circumference: 340mm; Femoral length: 75mm, humeral length: 62mm; Placental orientation: anterior…
WXY	25	33+6	Pregnant woman, 25 years old, underwent ultrasound examination at 33 weeks and 6 days of pregnancy. The examination results showed: number of fetuses: 1, fetal orientation: head position, fetal heart rate: visible; Growth diameter line: biparietal diameter: 84mm, head circumference: 296mm, abdominal circumference: 307mm; Femoral length: 59mm, humeral length: 54mm; Placental orientation: anterior …
LWX	32	38+5	Pregnant woman, 32 years old, underwent ultrasound examination at 38 weeks and 5 days of pregnancy. The examination results showed: number of fetuses: 1, fetal orientation: head position, fetal heart rate: visible; Growth diameter line: biparietal diameter: 96mm, head circumference: 341mm, abdominal circumference: 350mm; Femoral length: 73mm, humeral length: 63mm; Placental orientation: posterior…
WXQ	39	38+2	Pregnant woman, 39 years old, underwent ultrasound examination at 38 weeks and 2 days of pregnancy. The examination results showed: number of fetuses: 1, fetal orientation: head position, fetal heart rate: visible; Growth diameter line: biparietal diameter: 91mm, head circumference: 329mm, abdominal circumference: 324mm; Femoral length: 71mm, humeral length: 61mm; Placental orientation: anterior …
LP	29	38+6	Pregnant woman, 29 years old, underwent ultrasound examination at 38 weeks and 6 days of pregnancy. The examination results showed: number of fetuses: 1, fetal orientation: head position, fetal heart rate: visible; Growth diameter line: biparietal diameter: 96mm, head circumference: 335mm, abdominal circumference: 343mm; Femoral length: 73mm, humeral length: 60mm; Placental orientation: posterior…
GXM	31	37+2	Pregnant woman, 31 years old, underwent ultrasound examination at 37 weeks and 2 days of pregnancy. The examination results showed: number of fetuses: 1, fetal orientation: head position, fetal heart rate: visible; Growth diameter line: low fetal head position, head diameter: 91mm, abdominal circumference: 335mm; Femoral length: 68mm, humeral length: 60mm; Placental orientation: posterior wall, p…
YF	35	39+2	Pregnant woman, 35 years old, underwent ultrasound examination at 39 weeks and 2 days of pregnancy. The examination results showed: number of fetuses: 1, fetal orientation: head position, fetal heart rate: visible; Growth diameter line: low fetal head position, head diameter: 94mm, abdominal circumference: 356mm; Femoral length: 75mm, humeral length: 64mm; Placental orientation: anterior wall, pl…
CQY	30	36+0	Pregnant woman, 30 years old, underwent ultrasound examination at 36 weeks and 0 days of pregnancy. The examination results showed: number of fetuses: 1, fetal orientation: head position, fetal heart rate: visible; Growth diameter line: biparietal diameter: 93mm, head circumference: 331mm, abdominal circumference: 304mm; Femoral length: 68mm, humeral length: 60mm; Placental orientation: anterior …
ZMX	28	38+0	Pregnant woman, 28 years old, underwent ultrasound examination at 38 weeks and 0 days of pregnancy. The examination results showed: number of fetuses: 1, fetal orientation: head position, fetal heart rate: visible; Growth diameter line: biparietal diameter: 99mm, head circumference: 348mm, abdominal circumference: 346mm; Femoral length: 71mm, humeral length: 63mm; Placental orientation: posterior…
KTS	28	38+2	Pregnant woman, 28 years old, underwent ultrasound examination at 38 weeks and 2 days of pregnancy. The examination results showed: number of fetuses: 1, fetal orientation: head position, fetal heart rate: visible; Growth diameter line: biparietal diameter: 100mm, head circumference: 348mm, abdominal circumference: 354mm; Femoral length: 73mm, humeral length: 65mm; Placental orientation: right an…
LY	35	39+3	A 35 year old pregnant woman underwent ultrasound examination at 39 weeks and 3 days of pregnancy. The examination results were as follows: umbilical artery: PI: 0.99, RI: 0.61, S/D: 2.59. FHR 154bpm. Amniotic fluid index: 14-20-0-0mm, AFI: 34mm; Are there any indicator is abnormal? What suggestions do you have if there are any abnormalities?
YYQ	29	35+4	A 29 year old pregnant woman underwent ultrasound examination at 35 weeks and 4 days of pregnancy, and the examination results were as follows: fetal heart rate and fetal movement: seen. Amniotic fluid index: 0-0-17-23mm, AFI: 40mm; May I ask which indicator is abnormal? What suggestions do you have if there are any abnormalities?
YYY	28	39+0	Pregnant woman, 28 years old, underwent ultrasound examination at 39 weeks and 0 days of pregnancy. The examination results showed: number of fetuses: 1, fetal orientation: head position, fetal heart rate: visible; Growth diameter line: biparietal diameter: 92mm, head circumference: 335mm, abdominal circumference: 343mm; Femoral length: 73mm, humeral length: 62mm; Placental orientation: anterior …
FY	30	39+1	Pregnant woman, 30 years old, underwent ultrasound examination at 39 weeks and 1 days of pregnancy. The examination showed: number of fetuses: 1, fetal position: head position, fetal heart rate: visible; Growth diameter line: biparietal diameter: 96mm, head circumference: 333mm, abdominal circumference: 352mm; Femoral length: 73mm, humeral length: 62mm; Placental orientation: anterior wall, place…
JLL	37	39+4	Pregnant woman, 37 years old, underwent ultrasound examination at 39 weeks and 4 days of pregnancy. The examination showed: number of fetuses: 1, fetal position: head position, fetal heart rate: visible; Growth diameter line: biparietal diameter: 97mm, head circumference: 336mm, abdominal circumference: 335mm; Femoral length: 71mm, humeral length: 59mm; Placental orientation: posterior wall, plac…
ZWW	34	37+6	Pregnant woman, 34 years old, underwent ultrasound examination at 37 weeks and 6 days of pregnancy. The examination showed: number of fetuses: 1, fetal position: head position, fetal heart rate: visible; Growth diameter line: biparietal diameter: 98mm, head circumference: 344mm, abdominal circumference: 347mm; Femoral length: 74mm, humeral length: 65mm; Placental orientation: posterior wall, plac…
	3383

## Sheet: Questions 
No	Questions
1	What is obstetric ultrasound examination?
2	How many times and how often do the obstetric ultrasound examinations should be done during pregnancy?
3	Is there any effects on the fetus when obstetric ultrasound examinations were done very frequently?
4	Is there any effects on the fetus when transvaginal ultrasound examinations were done during pregnancy? Will it cause premature birth?
5	Can I eat food and drink water before obstetric ultrasound examination?
6	How can I read the measurements of fetal indicators on obstetric ultrasound examinations, such as biparietal diameter, head circumference, abdominal circumference, femur and humeral length?
7	What does it mean if the biparietal diameter/ head circumference/ abdominal circumference/ femur and humeral length is less than -2SD?
8	How to estimate fetal weight based on obstetric ultrasound measurements?
9	What is fetal orientation in obstetric ultrasound?
10	What does placental maturity level I mean?
11	What does placental maturity level II mean?
12	What do placental maturity level III, IIIa, IIIb mean?
13	Why should the distance between the lower margin of the placenta and the internal cervical orifice orificium internum uteri be measured? What does it mean if this distance is less than 2cm?
14	What is the amniotic fluid index? What is the normal value of amniotic fluid index?
15	What causes and treatments of oligohydramnios or polyhydramnios?
16	What is the umbilical artery? What do the blood flow parameters PI, RI and S/D of umbilical artery respectively represent and how much is normal?
17	What should I do if obstetric ultrasound shows cord around neck?
18	What does high resistance index of umbilical artery mean?
19	What is the normal fetal heart rate? What do fetal heart rate tachycardia and bradycardia mean respectively?
20	Does the obstetric ultrasound report indicate that all the previous measurement indicators are normal, indicating that the fetus is completely normal?
